# Supplementary material for: Sleep and Executive Functioning in Pediatric Traumatic Brain Injury Survivors after Critical Care
Source: Children (Basel). 2022 May 19;9(5):748. doi: 10.3390/children9050748 (PMC9139390; doi:10.3390/children9050748)
Supplement: Supplementary file 1 [file children-09-00748-s001.zip]

Archive with 1 entries (1 files):
- children-1722811-supplementary.pdf
